# Supplementary material for: Loss of Usp9x disrupts cell adhesion, and components of the Wnt and Notch signaling pathways in neural progenitors
Source: Sci Rep. 2017 Aug 14;7:8109. doi: 10.1038/s41598-017-05451-5 (PMC5556043; doi:10.1038/s41598-017-05451-5)
Supplement: Supplementary file 2 — Supplementary Tables [file 41598_2017_5451_MOESM2_ESM.xlsx]

## Sheet: Sheet1
Supplementary Table S1
	Functions Annotation	Category	p-Value	Gene Count
1	Cellular Assembly and Organization_organization of cytoplasm	Cellular Assembly and Organization	0.0022	84
2	Cellular Assembly and Organization_microtubule dynamics	Cellular Assembly and Organization	0.0362	55
3	Cell Signaling_protein kinase cascade	Cell Signaling	0.0343	35
4	Nervous System Development and Function_coordination	Nervous System Development and Function	0.000567	24
5	Protein Synthesis_polymerization of protein	Protein Synthesis	0.0416	24
6	Nervous System Development and Function_synaptic transmission	Nervous System Development and Function	0.036	15
7	Cellular Assembly and Organization_reorganization of cytoskeleton	Cellular Assembly and Organization	0.00643	14
8	Cell Morphology_reorganization of cytoskeleton	Cell Morphology	0.00643	14
10	Tissue Morphology_quantity of neurons	Tissue Morphology	0.0406	13
12	Molecular Transport_transport of amino acids	Molecular Transport	0.0182	12
13	Cellular Development_differentiation of neurons	Cellular Development	0.0315	10
14	Cell Cycle_M phase	Cell Cycle	0.0364	8
Supplementary Table S2
	Functions Annotation	Category	p-Value	Gene Count
1	Cellular Growth and Proliferation_proliferation of cells	Cellular Growth and Proliferation	2.01e-05	202
2	Cellular Assembly and Organization_organization of cytoplasm	Cellular Assembly and Organization	0.0033	112
3	Cellular Development_differentiation of cells	Cellular Development	0.00802	96
4	Tissue Morphology_abnormal morphology of embryonic tissue	Tissue Morphology	3.19e-05	78
5	Post-Translational Modification_phosphorylation of protein	Post-Translational Modification	0.0183	70
6	Cell Morphology_formation of cellular protrusions	Cell Morphology	0.00119	60
7	Cell Signaling_activation of enzyme	Cell Signaling	0.0194	43
8	Cellular Organization_formation of plasma membrane projections	Cellular Assembly and Organization	0.0157	32
9	Nervous System Development_development of central nervous system	Nervous System Development and Function	0.0198	30
10	Embryonic Development_development of brain	Embryonic Development	0.0119	29
11	Cell Signaling_activation of Protein kinase	Cell Signaling	0.0165	29
12	Tissue Development_formation of actin filaments	Tissue Development	0.00511	28
13	Nervous System Development and Function_coordination	Nervous System Development and Function	0.0224	25
14	Nervous System Development and Function_branching of neurites	Nervous System Development and Function	0.0203	21
15	Embryonic Development_development of neural tube	Embryonic Development	0.0214	20
Supplementary Table S3
PROBE_ID	SYMBOL	12.5_logFC	12.5_P.Value	14.5_logFC	14.5_P.Value	Fold Change Concordance	DEFINITION
ILMN_2663920	Syradb	0.683516	1.06936e-05	-0.251567	0.0305959	Opposite	Mus musculus STE20-related kinase adaptor beta (Syradb), mRNA.
ILMN_2645171	Eef1a2	1.07708	0.000107664	-0.448789	0.0462818	Opposite	Mus musculus eukaryotic translation elongation factor 1 alpha 2 (Eef1a2), mRNA.
ILMN_1252636	Mmd2	0.671003	0.000716107	-0.347819	0.043877	Opposite	Mus musculus monocyte to macrophage differentiation-associated 2 (Mmd2), mRNA.
ILMN_2937261	Mod1	-0.658268	0.00119992	-0.472703	0.0118539	Both_Down	Mus musculus malic enzyme, supernatant (Mod1), mRNA.
ILMN_2658931	Madd	0.561691	0.0012489	-0.32341	0.0372857	Opposite	Mus musculus MAP-kinase activating death domain (Madd), mRNA.
ILMN_2960114	Cyp27a1	-0.982733	0.00133941	1.06652	0.000680871	Opposite	Mus musculus cytochrome P450, family 27, subfamily a, polypeptide 1 (Cyp27a1), mRNA.
ILMN_2455830	Trim23	0.61981	0.00147707	-0.507209	0.00624019	Opposite	Mus musculus tripartite motif-containing 23 (Trim23), mRNA.
ILMN_2774690	LOC677317	-0.751589	0.00170945	-0.500929	0.0225708	Both_Down	PREDICTED: Mus musculus similar to Mod1 protein, transcript variant 4 (LOC677317), mRNA.
ILMN_2729363	Ppp1r14a	0.628765	0.00237793	0.600587	0.00332218	Both_UP	Mus musculus protein phosphatase 1, regulatory (inhibitor) subunit 14A (Ppp1r14a), mRNA.
ILMN_2605872	Tbpl1	0.504697	0.00241259	-0.377377	0.0156636	Opposite	Mus musculus TATA box binding protein-like 1 (Tbpl1), mRNA.
ILMN_2594066	2210417D09Rik	-0.495483	0.00248411	0.336833	0.026106	Opposite	Mus musculus RIKEN cDNA 2210417D09 gene (2210417D09Rik), mRNA.
ILMN_1236762	Gp5	-0.977594	0.00287092	0.628993	0.0368978	Opposite	Mus musculus glycoprotein 5 (platelet) (Gp5), mRNA.
ILMN_1218920	D130043K22Rik	-0.891136	0.00320619	-0.580967	0.0372453	Both_Down	Mus musculus RIKEN cDNA D130043K22 gene (D130043K22Rik), mRNA.
ILMN_1231853	Reep2	0.79162	0.00327009	-0.958148	0.000734576	Opposite	Mus musculus receptor accessory protein 2 (Reep2), mRNA.
ILMN_1255629	LOC100040919	0.597353	0.00357827	-0.438149	0.023019	Opposite	PREDICTED: Mus musculus similar to plasticity-related protein 3 (LOC100040919), misc RNA.
ILMN_1220700	Irgq	0.475392	0.00447148	0.744898	0.000102566	Both_UP	Mus musculus immunity-related GTPase family, Q (Irgq), mRNA.
ILMN_1214753	Efcab2	0.609208	0.00522053	0.486554	0.0197441	Both_UP	Mus musculus EF-hand calcium binding domain 2 (Efcab2), mRNA.
ILMN_2676253	Fam134c	0.589527	0.00528398	0.409897	0.038553	Both_UP	Mus musculus family with sequence similarity 134, member C (Fam134c), transcript variant 1, mRNA.
ILMN_1213728	Fam118a	0.693743	0.00563738	-0.49195	0.0369107	Opposite	Mus musculus family with sequence similarity 118, member A (Fam118a), transcript variant 2, mRNA.
ILMN_3090378	Ctnnd2	0.378371	0.00589699	-0.309468	0.0192012	Opposite	Mus musculus catenin (cadherin associated protein), delta 2 (Ctnnd2), mRNA.
ILMN_1255644	Atn1	-0.412539	0.00590108	-0.314184	0.0274476	Both_Down	Mus musculus atrophin 1 (Atn1), mRNA.
ILMN_2451389	Dpysl2	-0.935415	0.00605063	0.774358	0.0183997	Opposite	0
ILMN_2700097	Tekt1	0.496151	0.00629713	0.373304	0.0304675	Both_UP	Mus musculus tektin 1 (Tekt1), mRNA.
ILMN_2593410	Kif3c	0.266189	0.0066542	-0.185616	0.0442669	Opposite	Mus musculus kinesin family member 3C (Kif3c), mRNA.
ILMN_2707198	As3mt	0.827956	0.00699323	0.67282	0.0227199	Both_UP	0
ILMN_3047030	Il20rb	-0.580482	0.00735464	0.971676	0.000112871	Opposite	Mus musculus interleukin 20 receptor beta (Il20rb), transcript variant 2, mRNA. XM_906440 XM_919838 XM_919854
ILMN_2747364	Zfp804a	-0.740562	0.00743909	-0.568772	0.0312596	Both_Down	Mus musculus zinc finger protein 804A (Zfp804a), mRNA.
ILMN_2640082	Atp6v1g2	0.975854	0.0075229	-0.811845	0.0213894	Opposite	Mus musculus ATPase, H+ transporting, lysosomal V1 subunit G2 (Atp6v1g2), mRNA.
ILMN_1258300	Ifngr2	0.618778	0.00812444	-0.545594	0.0168295	Opposite	Mus musculus interferon gamma receptor 2 (Ifngr2), mRNA.
ILMN_1249131	BC017158	-0.321784	0.00817188	0.388621	0.00224388	Opposite	Mus musculus cDNA sequence BC017158 (BC017158), mRNA.
ILMN_1250417	Adcy4	-0.615125	0.00846064	0.43469	0.049035	Opposite	Mus musculus adenylate cyclase 4 (Adcy4), mRNA.
ILMN_1235259	Sf3b1	-0.656681	0.00887398	0.529092	0.0285382	Opposite	Mus musculus splicing factor 3b, subunit 1 (Sf3b1), mRNA.
ILMN_2599521	Cyhr1	0.299066	0.00918966	0.216919	0.0465898	Both_UP	0
ILMN_2860244	Klhl24	0.547787	0.00922555	-0.49711	0.0161112	Opposite	Mus musculus kelch-like 24 (Drosophila) (Klhl24), mRNA.
ILMN_2693459	Ssbp2	0.221198	0.00961203	-0.290548	0.00144111	Opposite	Mus musculus single-stranded DNA binding protein 2 (Ssbp2), transcript variant 1, mRNA.
ILMN_2501489	Was	-0.488551	0.00995343	0.507893	0.00785148	Opposite	Mus musculus Wiskott-Aldrich syndrome homolog (human) (Was), mRNA.
ILMN_2646411	Gramd1b	0.515972	0.0101132	-0.792847	0.000412054	Opposite	Mus musculus GRAM domain containing 1B (Gramd1b), mRNA.
ILMN_2701695	Sh3gl2	0.799161	0.0107275	-0.707878	0.0209093	Opposite	Mus musculus SH3-domain GRB2-like 2 (Sh3gl2), mRNA.
ILMN_1251416	Sh3gl2	0.411088	0.0107635	-0.315421	0.0411126	Opposite	Mus musculus SH3-domain GRB2-like 2 (Sh3gl2), mRNA.
ILMN_2743003	Ly96	-0.704953	0.011088	0.527235	0.0467499	Opposite	Mus musculus lymphocyte antigen 96 (Ly96), mRNA.
ILMN_1228165	Tbc1d9	0.353528	0.011104	-0.275507	0.0393381	Opposite	Mus musculus TBC1 domain family, member 9 (Tbc1d9), mRNA.
ILMN_2883063	Adcy2	-0.435441	0.0115792	-0.424033	0.0134789	Both_Down	Mus musculus adenylate cyclase 2 (Adcy2), mRNA.
ILMN_1224697	Fbxl12	0.533382	0.0121693	-0.475483	0.0225927	Opposite	Mus musculus F-box and leucine-rich repeat protein 12 (Fbxl12), transcript variant 1, mRNA.
ILMN_2639155	Prcp	-0.353412	0.0123167	0.500735	0.00110058	Opposite	Mus musculus prolylcarboxypeptidase (angiotensinase C) (Prcp), mRNA.
ILMN_1226662	Dleu7	0.669719	0.0123374	-0.531926	0.039198	Opposite	Mus musculus deleted in lymphocytic leukemia, 7 (Dleu7), mRNA.
ILMN_3160970	Gpr17	-0.623224	0.0124028	-0.637426	0.0108821	Both_Down	Mus musculus G protein-coupled receptor 17 (Gpr17), mRNA.
ILMN_3116614	Timm9	-0.458639	0.0125395	-0.776223	0.000238352	Both_Down	Mus musculus translocase of inner mitochondrial membrane 9 homolog (yeast) (Timm9), nuclear gene encoding mitochondrial protein, transcript variant 2, mRNA.
ILMN_2756421	Lrrc15	-1.41881	0.0127044	1.33564	0.0177204	Opposite	0
ILMN_2701515	Lrrk1	-0.619402	0.0133208	0.749653	0.00401129	Opposite	Mus musculus leucine-rich repeat kinase 1 (Lrrk1), mRNA.
ILMN_1227907	Gmfg	-0.458698	0.0133814	0.585218	0.00277056	Opposite	Mus musculus glia maturation factor, gamma (Gmfg), transcript variant 1, mRNA.
ILMN_2696339	Fgfr1op	0.421152	0.0138466	0.593257	0.0013621	Both_UP	Mus musculus Fgfr1 oncogene partner (Fgfr1op), mRNA.
ILMN_2925923	Vgf	-0.746349	0.0151184	-0.603303	0.04245	Both_Down	Mus musculus VGF nerve growth factor inducible (Vgf), mRNA.
ILMN_2624544	Helb	-0.299416	0.0153121	-0.244146	0.0413116	Both_Down	Mus musculus helicase (DNA) B (Helb), mRNA.
ILMN_2739250	Reep4	-0.342607	0.0154948	0.312274	0.0250535	Opposite	Mus musculus receptor accessory protein 4 (Reep4), mRNA.
ILMN_2660781	Polr3e	0.300796	0.0161599	-0.243949	0.0440699	Opposite	Mus musculus polymerase (RNA) III (DNA directed) polypeptide E (Polr3e), mRNA.
ILMN_2747792	6530418L21Rik	0.733488	0.0161611	-0.925456	0.0038281	Opposite	Mus musculus RIKEN cDNA 6530418L21 gene (6530418L21Rik), mRNA.
ILMN_1222865	Atg10	0.457072	0.0165089	0.370958	0.0446682	Both_UP	Mus musculus autophagy-related 10 (yeast) (Atg10), mRNA.
ILMN_2893564	1190007F08Rik	-0.636918	0.0176047	0.810726	0.00402237	Opposite	Mus musculus RIKEN cDNA 1190007F08 gene (1190007F08Rik), mRNA. XM_921339 XM_921348 XM_921353
ILMN_2597710	Lmna	-0.955028	0.0185995	0.844653	0.033889	Opposite	Mus musculus lamin A (Lmna), transcript variant 2, mRNA.
ILMN_1219063	D3Ertd300e	0.475773	0.0186859	-0.401681	0.0417182	Opposite	Mus musculus DNA segment, Chr 3, ERATO Doi 300, expressed (D3Ertd300e), mRNA.
ILMN_3129752	Vps39	0.364948	0.0190992	-0.483334	0.003393	Opposite	Mus musculus vacuolar protein sorting 39 (yeast) (Vps39), transcript variant 1, mRNA.
ILMN_2651197	Ptpn12	0.544247	0.0196356	-0.634753	0.008186	Opposite	Mus musculus protein tyrosine phosphatase, non-receptor type 12 (Ptpn12), mRNA.
ILMN_2620053	Als2	0.270472	0.0197821	-0.227556	0.0443336	Opposite	Mus musculus amyotrophic lateral sclerosis 2 (juvenile) homolog (human) (Als2), mRNA.
ILMN_3094886	Abi1	0.521471	0.0199099	-0.443388	0.0426295	Opposite	Mus musculus abl-interactor 1 (Abi1), transcript variant 5, mRNA.
ILMN_2747103	Tbca	-0.187149	0.0199191	-0.194493	0.0162446	Both_Down	Mus musculus tubulin cofactor a (Tbca), mRNA.
ILMN_2956092	Rassf4	0.43794	0.0199869	0.665456	0.00128155	Both_UP	Mus musculus Ras association (RalGDS/AF-6) domain family member 4 (Rassf4), mRNA.
ILMN_2950302	Drg1	0.548547	0.0200999	0.625927	0.00961688	Both_UP	Mus musculus developmentally regulated GTP binding protein 1 (Drg1), mRNA.
ILMN_2822477	Ppnr	-1.20752	0.0205698	1.01679	0.0455893	Opposite	Mus musculus per-pentamer repeat gene (Ppnr), mRNA.
ILMN_2531773	BC048546	1.11284	0.0207902	-0.923196	0.0488763	Opposite	Mus musculus cDNA sequence BC048546 (BC048546), mRNA.
ILMN_1255363	Fkbp14	-0.31274	0.0208983	0.306956	0.0229695	Opposite	Mus musculus FK506 binding protein 14 (Fkbp14), mRNA.
ILMN_1257209	Wipf1	-0.512563	0.0211594	0.590945	0.00959757	Opposite	Mus musculus WAS/WASL interacting protein family, member 1 (Wipf1), mRNA.
ILMN_2718217	Tubb6	-0.500174	0.0219153	0.674415	0.0036111	Opposite	Mus musculus tubulin, beta 6 (Tubb6), mRNA.
ILMN_3062286	Phactr1	0.825106	0.0233513	-0.851897	0.0198509	Opposite	Mus musculus phosphatase and actin regulator 1 (Phactr1), transcript variant 1, mRNA.
ILMN_2720083	Bace2	-0.37118	0.0238118	0.475696	0.00571446	Opposite	Mus musculus beta-site APP-cleaving enzyme 2 (Bace2), mRNA.
ILMN_2957862	Noc4l	0.285034	0.024579	0.264284	0.0350593	Both_UP	Mus musculus nucleolar complex associated 4 homolog (S. cerevisiae) (Noc4l), mRNA.
ILMN_2463447	Trappc3	0.362839	0.0247362	-0.368216	0.0229961	Opposite	Mus musculus trafficking protein particle complex 3 (Trappc3), mRNA.
ILMN_3114124	Hsd3b7	-0.305063	0.0248008	0.31974	0.019558	Opposite	Mus musculus hydroxy-delta-5-steroid dehydrogenase, 3 beta- and steroid delta-isomerase 7 (Hsd3b7), transcript variant 1, mRNA.
ILMN_1221835	Tubb2b	0.291754	0.0252947	-0.336027	0.0119208	Opposite	Mus musculus tubulin, beta 2b (Tubb2b), mRNA.
ILMN_3154215	Tdrd3	0.265139	0.02563	-0.319064	0.00934596	Opposite	Mus musculus tudor domain containing 3 (Tdrd3), mRNA.
ILMN_1216301	Impdh1	-0.381523	0.0264642	-0.475972	0.00779826	Both_Down	Mus musculus inosine 5'-phosphate dehydrogenase 1 (Impdh1), mRNA.
ILMN_1228320	Cfp	-0.41077	0.0268308	0.430485	0.021269	Opposite	Mus musculus complement factor properdin (Cfp), mRNA.
ILMN_2778799	2510049I19Rik	0.554242	0.0275416	-0.494092	0.0459343	Opposite	Mus musculus RIKEN cDNA 2510049I19 gene (2510049I19Rik), mRNA.
ILMN_2647048	Atp6v1d	-0.288117	0.027618	-0.61861	0.000102684	Both_Down	Mus musculus ATPase, H+ transporting, lysosomal V1 subunit D (Atp6v1d), mRNA.
ILMN_1259048	Ube2q1	0.2062	0.0276958	0.279033	0.00489135	Both_UP	Mus musculus ubiquitin-conjugating enzyme E2Q (putative) 1 (Ube2q1), mRNA.
ILMN_1242802	Rab6	0.245029	0.0284479	-0.236938	0.0332483	Opposite	Mus musculus RAB6, member RAS oncogene family (Rab6), mRNA.
ILMN_2886128	Pcdha10	0.823735	0.0284633	-0.893012	0.0190329	Opposite	Mus musculus protocadherin alpha 10 (Pcdha10), mRNA.
ILMN_1239196	1700088E04Rik	0.317157	0.0288295	0.310477	0.0318383	Both_UP	Mus musculus RIKEN cDNA 1700088E04 gene (1700088E04Rik), mRNA.
ILMN_2793638	H2-Tw3	-1.19233	0.0291652	-1.14643	0.034934	Both_Down	Mus musculus similar to histocompatibility 2, T region locus 3 (H2-Tw3), mRNA.
ILMN_2590034	Ltbp4	-0.422727	0.0294734	0.384053	0.0450605	Opposite	Mus musculus latent transforming growth factor beta binding protein 4 (Ltbp4), mRNA.
ILMN_1215722	Zdhhc13	0.413589	0.0298667	-0.543607	0.00658246	Opposite	Mus musculus zinc finger, DHHC domain containing 13 (Zdhhc13), mRNA.
ILMN_1255741	Cdk10	0.260077	0.0303133	-0.292486	0.0168206	Opposite	Mus musculus cyclin-dependent kinase (CDC2-like) 10 (Cdk10), transcript variant 2, mRNA.
ILMN_2629877	Lrrtm3	0.400935	0.0316901	-0.568363	0.00433472	Opposite	Mus musculus leucine rich repeat transmembrane neuronal 3 (Lrrtm3), mRNA.
ILMN_1245673	Tmem38a	0.367969	0.0318979	-0.424127	0.0156257	Opposite	Mus musculus transmembrane protein 38A (Tmem38a), mRNA.
ILMN_1229547	Spon2	-0.66769	0.0319795	1.11532	0.00129829	Opposite	Mus musculus spondin 2, extracellular matrix protein (Spon2), mRNA.
ILMN_2743802	Hmga2	-0.600704	0.03228	0.679181	0.0175799	Opposite	Mus musculus high mobility group AT-hook 2 (Hmga2), mRNA.
ILMN_1248802	Gria1	0.722422	0.032297	-0.77103	0.0236671	Opposite	Mus musculus glutamate receptor, ionotropic, AMPA1 (alpha 1) (Gria1), mRNA.
ILMN_2995426	Rbm43	-0.27954	0.0329311	0.336364	0.0127781	Opposite	Mus musculus RNA binding motif protein 43 (Rbm43), mRNA.
ILMN_2942669	Atp13a1	-0.211261	0.0332698	0.205138	0.037936	Opposite	Mus musculus ATPase type 13A1 (Atp13a1), mRNA.
ILMN_2659456	LOC640963	-0.341226	0.0333048	-0.323188	0.0422765	Both_Down	PREDICTED: Mus musculus similar to STAT3-interacting protein as a repressor (LOC640963), misc RNA.
ILMN_3040710	Rtn1	0.40155	0.0335451	-0.446368	0.020086	Opposite	Mus musculus reticulon 1 (Rtn1), transcript variant 2, mRNA.
ILMN_3064283	Pde4dip	0.455007	0.0337223	-0.428648	0.0437482	Opposite	Mus musculus phosphodiesterase 4D interacting protein (myomegalin) (Pde4dip), transcript variant 1, mRNA.
ILMN_1250278	Sdad1	-0.213777	0.0338368	-0.300084	0.00510726	Both_Down	Mus musculus SDA1 domain containing 1 (Sdad1), mRNA.
ILMN_1233481	Actr10	-0.200299	0.0340144	-0.279286	0.00538222	Both_Down	Mus musculus ARP10 actin-related protein 10 homolog (S. cerevisiae) (Actr10), mRNA.
ILMN_2696199	Prosc	0.314183	0.0340815	0.319122	0.031741	Both_UP	0
ILMN_3145484	Ppfia3	-0.440332	0.0342815	-0.542571	0.0117313	Both_Down	Mus musculus protein tyrosine phosphatase, receptor type, f polypeptide (PTPRF), interacting protein (liprin), alpha 3 (Ppfia3), mRNA.
ILMN_2659062	Add1	0.559328	0.0342957	-0.599186	0.024803	Opposite	0
ILMN_1232261	Ctnnal1	-0.239557	0.0346187	0.406967	0.0013043	Opposite	Mus musculus catenin (cadherin associated protein), alpha-like 1 (Ctnnal1), mRNA.
ILMN_2677876	Arhgap4	-0.375231	0.0347198	0.476266	0.0100187	Opposite	Mus musculus Rho GTPase activating protein 4 (Arhgap4), mRNA.
ILMN_2614853	6720458F09Rik	0.247247	0.0349588	0.32963	0.00748167	Both_UP	Mus musculus RIKEN cDNA 6720458F09 gene (6720458F09Rik), mRNA.
ILMN_2430813	Pdlim7	-0.47244	0.0351708	0.736724	0.00258902	Opposite	0
ILMN_2714360	Cd34	-0.360093	0.0352911	0.654054	0.000779401	Opposite	Mus musculus CD34 antigen (Cd34), mRNA.
ILMN_2781835	Fbxo42	-0.317995	0.0354411	-0.356718	0.0204118	Both_Down	Mus musculus F-box protein 42 (Fbxo42), mRNA.
ILMN_1236892	Znrf2	0.351925	0.0363101	-0.480794	0.00676206	Opposite	Mus musculus zinc and ring finger 2 (Znrf2), mRNA.
ILMN_2684388	1700034H14Rik	0.369703	0.0364699	-0.40911	0.0226036	Opposite	Mus musculus RIKEN cDNA 1700034H14 gene (1700034H14Rik), mRNA.
ILMN_3091574	Olfm1	0.278535	0.0368132	-0.307724	0.0230319	Opposite	Mus musculus olfactomedin 1 (Olfm1), transcript variant 2, mRNA.
ILMN_2842601	Gp9	-0.845126	0.0368134	-0.99341	0.0166921	Both_Down	Mus musculus glycoprotein 9 (platelet) (Gp9), mRNA.
ILMN_2691557	Dscr6	-0.423611	0.0371133	0.470776	0.0225668	Opposite	Mus musculus Down syndrome critical region homolog 6 (human) (Dscr6), mRNA.
ILMN_1225602	S100a1	-0.382258	0.0377191	-0.565065	0.00424179	Both_Down	Mus musculus S100 calcium binding protein A1 (S100a1), mRNA.
ILMN_2694758	Efr3a	0.293272	0.0378557	-0.308488	0.0301102	Opposite	Mus musculus EFR3 homolog A (S. cerevisiae) (Efr3a), mRNA.
ILMN_2857595	AI413582	0.476105	0.0382889	-0.580781	0.0143088	Opposite	Mus musculus expressed sequence AI413582 (AI413582), mRNA.
ILMN_1256089	Rasgef1b	0.626852	0.0386628	-0.826893	0.0091972	Opposite	Mus musculus RasGEF domain family, member 1B (Rasgef1b), transcript variant 2, mRNA.
ILMN_2744280	Ard1	0.314856	0.0400535	-0.324824	0.0349234	Opposite	0
ILMN_2805071	Ap4s1	0.173303	0.0400543	0.333547	0.000607865	Both_UP	Mus musculus adaptor-related protein complex AP-4, sigma 1 (Ap4s1), mRNA.
ILMN_1252243	Mfsd10	-0.244441	0.0412571	0.273087	0.0248181	Opposite	Mus musculus major facilitator superfamily domain containing 10 (Mfsd10), mRNA.
ILMN_1224635	Fkbp11	-0.554348	0.0415155	0.735877	0.00978172	Opposite	Mus musculus FK506 binding protein 11 (Fkbp11), mRNA.
ILMN_2420095	Yaf2	0.234429	0.0427293	0.268268	0.0229519	Both_UP	Mus musculus YY1 associated factor 2 (Yaf2), mRNA.
ILMN_2693246	Tgfb1i1	-0.551768	0.042935	0.607582	0.0278533	Opposite	Mus musculus transforming growth factor beta 1 induced transcript 1 (Tgfb1i1), mRNA.
ILMN_2846198	Echdc2	-0.373336	0.0429465	-0.526246	0.00709409	Both_Down	Mus musculus enoyl Coenzyme A hydratase domain containing 2 (Echdc2), mRNA.
ILMN_3161679	Serpini1	0.478909	0.0436958	-0.49838	0.0368027	Opposite	Mus musculus serine (or cysteine) peptidase inhibitor, clade I, member 1 (Serpini1), mRNA.
ILMN_1260456	Hsd3b7	-0.272588	0.0447321	0.291028	0.0336522	Opposite	Mus musculus hydroxy-delta-5-steroid dehydrogenase, 3 beta- and steroid delta-isomerase 7 (Hsd3b7), transcript variant 1, mRNA.
ILMN_2980177	Fhod1	-0.406115	0.0448188	0.50132	0.0164157	Opposite	Mus musculus formin homology 2 domain containing 1 (Fhod1), mRNA.
ILMN_2628848	Rrs1	0.397267	0.0452936	0.514255	0.0127897	Both_UP	Mus musculus RRS1 ribosome biogenesis regulator homolog (S. cerevisiae) (Rrs1), mRNA.
ILMN_2710419	Plec1	-0.402014	0.045367	0.645063	0.00323102	Opposite	Mus musculus plectin 1 (Plec1), transcript variant 10, mRNA.
ILMN_2682887	Trmt2a	0.372521	0.0457079	-0.516757	0.00860507	Opposite	Mus musculus TRM2 tRNA methyltransferase 2 homolog A (S. cerevisiae) (Trmt2a), transcript variant 2, mRNA.
ILMN_1228470	Pdxp	0.207978	0.0467356	-0.276009	0.0115776	Opposite	Mus musculus pyridoxal (pyridoxine, vitamin B6) phosphatase (Pdxp), mRNA.
ILMN_2601833	Plcg2	-0.334743	0.0474049	0.428627	0.0144694	Opposite	Mus musculus phospholipase C, gamma 2 (Plcg2), mRNA.
ILMN_1237672	Rad51	0.539515	0.0474964	0.606734	0.0282856	Both_UP	Mus musculus RAD51 homolog (S. cerevisiae) (Rad51), mRNA.
ILMN_1251876	Srpk2	0.273681	0.0478807	-0.347928	0.0152602	Opposite	0
ILMN_2798576	Zdhhc15	-0.273967	0.0481577	0.416015	0.00523082	Opposite	Mus musculus zinc finger, DHHC domain containing 15 (Zdhhc15), mRNA.
ILMN_2962958	Nudc	0.146643	0.0481764	0.180217	0.0184593	Both_UP	Mus musculus nuclear distribution gene C homolog (Aspergillus) (Nudc), mRNA.
ILMN_1214822	Gfpt2	-0.413504	0.0483612	-0.524315	0.0156887	Both_Down	Mus musculus glutamine fructose-6-phosphate transaminase 2 (Gfpt2), mRNA.
ILMN_1244059	Ulk2	0.193915	0.048999	-0.222131	0.0268657	Opposite	Mus musculus Unc-51 like kinase 2 (C. elegans) (Ulk2), mRNA.
ILMN_2619286	Rabep1	0.235056	0.0492051	-0.270842	0.0262463	Opposite	Mus musculus rabaptin, RAB GTPase binding effector protein 1 (Rabep1), mRNA.
ILMN_1243107	Centd3	-0.338876	0.0493716	0.502742	0.00634571	Opposite	Mus musculus centaurin, delta 3 (Centd3), mRNA.
ILMN_2745480	Fgf13	0.280635	0.0494943	-0.28326	0.0476574	Opposite	Mus musculus fibroblast growth factor 13 (Fgf13), mRNA. XM_919159
ILMN_2947286	Pars2	0.356181	0.0495059	-0.359175	0.0478527	Opposite	Mus musculus prolyl-tRNA synthetase (mitochondrial)(putative) (Pars2), mRNA.
ILMN_2713872	Pskh1	-0.265264	0.04988	0.354966	0.0121056	Opposite	Mus musculus protein serine kinase H1 (Pskh1), mRNA.
Supplementary Table S4
Antibody	Species	Working Concetration	Source	Catalouge Number
Primary Antibody
USP9X	Rabbit	1/250	Bethyl Laboratories	A301-351A
USP9X	Mouse	1/100	Millipore	MABE352
p-PKC (zeta)	Rabbit	1/300	Santa Cruz	sc-12894-R
Prominin-1 (CD133)	Rat	1/200	Millipore	MAB4310
PAR-3	Rabbit	1/300	Millipore	07-330
PAR-6 (PARD6A)	Rabbit	1/300	Santa Cruz	sc-25525
aPKCλ	Rabbit	1/100	Santa Cruz	sc-11399
Scib (C-20)	Goat	1/200	Santa Cruz	sc-11049
β-Catenin	Mouse	1/1000	BD Transduction Lab	610153
β-Catenin	Rabbit	1/1000	Sigma	C2206
AF6	Rabbit	1/250	In house	Taya et at. 1996
N-Cadherin	Rabbit	1/100	Santa Cruz	sc-7939
SOX2	Rabbit	1/200	Cell signalling	3579S
Tbr2	Rabbit	1/200	Abcam	ab23345
DCX	Rabbit	1/250	Abcam	ab18723
Nestin	Mouse	1/400	Cell Signalling	4760
Nestin	Rabbit	1/500	Abcam	ab105389
PH3	Mouse	1_2000	Abcam	ab14955
PH3	Rabbit	1/500	Abcam	ab5176
Numb	Rabbit	1/200	Cell Signalling	2756
PAX-6	Mouse	1/200	Abcam	ab78545
BLBP	Rabbit	1/200	Millipore	ABN14
GFAP	Mouse	1/400	Cell signalling	3670
Secondary Antibody
Biotinylated Goat Anti-rabbit	Goat	1/200	Abcam	ab6720
Streptavidin, Alexa Fluor 488	Mouse	1/400	Abcam	ab10020
Alexa 594 (Goat-anti-mouse)	Goat	1/1000	Invitrogen	A11005
Cy3 (Rabbit-anti-Rat)	Rabbit	1/400	Millipore	AP136C
Alexa 488 (Chicken-anti-goat)	Chicken	1/200	Invitrogen	A-21467
Supplementary Table S5
Antibody	Species	Working Concetration	Source	Catalouge Number
Primary Antibody
USP9X	Rabbit	1/1000	Bethyl Laboratories	A301-351A
aPKC	Rabbit	1/1000	Santa Cruz	sc-11399
Beta-Catenin	Mouse	1/1000	BD transduction Labo	610153
Beta-Catenin	Rabbit	1/1000	Sigma	C2206
N-Cadherin	Rabbit	1/1000	Santa Cruz	sc-7939
Axin	Mouse	1/1000	Millipore	05-1579
APC	Rabbit	1/1000	Santa Cruz	sc-896
β-TrCP	Rabbit	1/800	Cell Signalling	4394
GSK-3β	Rabbit	1/500	Cell Signalling	9315
Numb	Rabbit	1/1000	Cell Signalling	2756
Itch	Rabbit	1/1000	Cell Signalling	12117
NICD	Rabbit	1/1000	Cell Signalling	2421
BLBP	Rabbit	1/1000	Millipore	ABN14
Secondary Antibody
Goat anti Rabbit HRP	Goat	1/10000	Abcam	ab6721
Goat anti Mouse HRP	Mouse	1/10000	Millipore	12-349
Supplementary Table S6
Species	Gene	Forward Primer	Reverse Primer
Mus musculus	β-Catenin	ATGGAGCCGGACAGAAAAGC	CTTGCCACTCAGGGAAGGA
	Hes 1	CAGCGAGTGCATGAACGA	TGCGCACCTCGGTGTTAAC
	Hes 5	TGCAGGAGGCGGTACAGTTC	GCTGGAAGTGGTAAAGCAGCTT
	Axin2	CTCCTTGGAGGCAAGAGC	GGCCACGCAGCACCGCTG
	Cyclin D1	GACCTTTGTGGCCCTCTGTG	AAAGTGCGTTGTGCGGTAGC
	GAPDH	TGGCAAAGTGGAGATTGTTGCC	AAGATGGTGATGGGCTTCCCG
Homo sapiens	Cyclin D1	ACCTGGATGCTGGAGGTCT	GCTCCATTTGCAGCAGCTC
	Axin2	AGTCAGCAGAGGGACAGGAA	AGCTCTGAGCCTTCAGCATC
	Hes 5	TCAGCCCCAAAGAGAAAAAC	TAGTCCTGGTGCAGGCTCTT
	GAPDH	CGATGCTGGCGCTGAGTACG	AGAGGGGGCAGAGATGATGACC
